# Supplementary material for: DNA Barcoding Reveals Limited Accuracy of Identifications Based on Folk Taxonomy
Source: PLoS One. 2014 Jan 8;9(1):e84291. doi: 10.1371/journal.pone.0084291 (PMC3885563; doi:10.1371/journal.pone.0084291)
Supplement: Data S2 — Overview of Amssekhsser, Kelkh, Tiguendizt and Zziyata root samples. (XLSX) [file pone.0084291.s002.xlsx]

## Sheet: Sheet1
Data S2. Overview of Amssekhsser, Kelkh, Tiguendizt and Zziyata root samples
Sample	Product name	Quality	Voucher	BOLD ID	Source	Herbalist*	Experience	Age	BLAST det
A01	Amssekhser	Mezyana	UCOAR35	RCMM-A01	Medina	H08	28	48	Daucus crinitus
A02	Amssekhser	Mezyana	UCOAR36	RCMM-A02	Mellah	H31	30	63	Daucus crinitus
A03	Amssekhser	Mezyana	UCOAR37	RCMM-A03	Rahba	H28	30	58	Daucus crinitus
A04	Amssekhser	Mezyana	UCOAR38	RCMM-A04	Rahba	H17	15	30	Daucus crinitus
A05	Amssekhser	Mezyana	UCOAR39	-	Mellah	H33	17	40	failed
A06	Amssekhser	Mezyana	UCOAR40	RCMM-A06	Mellah	H25	12	29	Daucus crinitus
A07	Amssekhser	Mezyana	UCOAR41	RCMM-A07	Medina	H06	25	50	Foeniculum vulgare
A08	Amssekhser	Mezyana	UCOAR42	-	Medina	H34	18	34	failed
A09	Amssekhser	Mezyana	UCOAR43	RCMM-A09	Mellah	H12	48	78	Daucus crinitus
A10	Amssekhser	Mezyana	UCOAR44	RCMM-A10	Nouvelle ville	H15	18	30	Daucus crinitus
A11	Amssekhser	Mezyana	UCOAR45	RCMM-A11	Rahba	H26	10	26	Daucus crinitus
A12	Amssekhser	Mezyana	UCOAR46	RCMM-A12	Rahba	H04	27	64	Daucus crinitus
A13	Amssekhser	Mezyana	UCOAR47	RCMM-A13	Mellah	H14	20	34	Daucus crinitus
A14	Amssekhser	Soulouk	UCOAR48	RCMM-A14	Rahba	H19	18	42	Daucus crinitus
A15	Amssekhser	Mezyana	UCOAR49	RCMM-A15	Medina	H18	17	41	Daucus crinitus
A16	Amssekhser	Soulouk	UCOAR50	RCMM-A16	Rahba	H10	21	40	Thapsia transtagana
A17	Amssekhser	Soulouk	UCOAR51	RCMM-A17	Mellah	H30	13	27	Thapsia transtagana
A18	Amssekhser	Mezyana	UCOAR52	RCMM-A18	Mellah	H24	12	28	Thapsia transtagana
A19	Amssekhser	Soulouk	UCOAR53	RCMM-A19	Medina	H11	24	38	Thapsia transtagana
A20	Amssekhser	Mezyana	UCOAR54	-	Mellah	H16	42	70	failed
K01	Kelkh	Soulouk	UCOAR28	-	Rahba	H19	18	42	failed
K02	Kelkh	Soulouk	UCOAR29	RCMM-K02	Medina	H34	18	34	Thapsia sp.
K03	Kelkh	Mezyana	UCOAR30	RCMM-K03	Rahba	H04	27	64	Thapsia platycarpa
K04	Kelkh	Mezyana	UCOAR31	-	Mellah	H31	30	63	failed
K05	Kelkh	Soulouk	UCOAR32	RCMM-K05	Mellah	H16	42	70	Thapsia transtagana
K06	Kelkh	Mezyana	UCOAR33	RCMM-K06	Mellah	H24	12	28	Thapsia platycarpa
K07	Kelkh	Mezyana	UCOAR34	-	Mellah	H28	30	58	failed
T01	Tiguendizt	Soulouk	UCOAR1	RCMM-T01	Mellah	H27	13	28	Anacyclus valentinus
T02	Tiguendizt	Soulouk	UCOAR2	RCMM-T02	Mellah	H03	12	23	Anacyclus valentinus
T03	Tiguendizt	Soulouk	UCOAR3	RCMM-T03	Mellah	H22	28	67	Anacyclus valentinus
T04	Tiguendizt	Soulouk	UCOAR4	RCMM-T04	Mellah	H01	14	29	Anacyclus valentinus
T05	Tiguendizt	Soulouk	UCOAR5	RCMM-T05	Medina	H09	23	37	Plantago sp.
T06	Tiguendizt	Soulouk	UCOAR6	RCMM-T06	Mellah	H16	42	70	Anacyclus valentinus
T07	Tiguendizt	Soulouk	UCOAR7	RCMM-T07	Mellah	H07	12	40	Anacyclus valentinus
T08	Tiguendizt	Soulouk	UCOAR8	RCMM-T08	Rahba	H17	15	30	Anacyclus valentinus
T09	Tiguendizt	Mezyana	UCOAR9	RCMM-T09	Rahba	H04	27	64	Anacyclus valentinus
T10	Tiguendizt	Mezyana	UCOAR10	RCMM-T10	Rahba	H13	66	30	Anacyclus valentinus
T11	Tiguendizt	Soulouk	UCOAR11	RCMM-T11	Rahba	H10	21	40	Scorzonera caespitosa
T12	Tiguendizt	Mezyana	UCOAR12	RCMM-T12	Medina	H27	13	23	Anacyclus valentinus
T13	Tiguendizt	Soulouk	UCOAR13	RCMM-T13	Rahba	H29	8	30	Anacyclus valentinus
T14	Tiguendizt	Soulouk	UCOAR14	RCMM-T14	Rahba	H21	23	35	Carlina brachylepis
T15	Tiguendizt	Soulouk	UCOAR15	RCMM-T15	Rahba	H26	10	26	Anacyclus valentinus
T16	Tiguendizt	Soulouk	UCOAR16	RCMM-T16	Rahba	H20	6	23	Anacyclus valentinus
T17	Tiguendizt	Soulouk	UCOAR17	RCMM-T17	Medina	H05	12	31	Anacyclus sp.
T18	Tiguendizt	Mezyana	UCOAR18	RCMM-T18	Mellah	H32	40	72	Anacyclus valentinus
T19	Tiguendizt	Mezyana	UCOAR19	RCMM-T19	Mellah	H12	48	78	Anacyclus valentinus
T20	Tiguendizt	Soulouk	UCOAR20	RCMM-T20	Medina	H06	25	50	Anacyclus valentinus
Z01	Ziyata	Mezyana	UCOAR21	RCMM-Z01	Mellah	H25	24	52	Daucus crinitus
Z02	Ziyata	Mezyana	UCOAR22	RCMM-Z02	Mellah	H14	20	34	Kundmannia sicula
Z03	Ziyata	Soulouk	UCOAR23	RCMM-Z03	Mellah	H24	12	28	Apiaceae indet
Z04	Ziyata	Soulouk	UCOAR24	RCMM-Z04	Mellah	H16	42	70	Daucus crinitus
Z05	Ziyata	Mezyana	UCOAR25	RCMM-Z05	Rahba	H17	15	30	Kundmannia sicula
Z06	Ziyata	Mezyana	UCOAR26	RCMM-Z06	Mellah	H10	21	40	Daucus crinitus
Z07	Ziyata	Mezyana	UCOAR27	-	Rahba	H19	18	42	failed
*All herbalists included in this study were male.
