# Supplementary material for: DNA Barcoding Reveals Limited Accuracy of Identifications Based on Folk Taxonomy
Source: PLoS One. 2014 Jan 8;9(1):e84291. doi: 10.1371/journal.pone.0084291 (PMC3885563; doi:10.1371/journal.pone.0084291)
Supplement: Data S3 — Morocco reference database Kool et al. 2012 PLOS ONE with Genbank accession numbers and matching BOLD-IDs. (XLSX) [file pone.0084291.s003.xlsx]

## Sheet: Sheet1
Data S3. Morocco reference database Kool et al. 2012 PLOS ONE with Genbank accession numbers and matching BOLD-IDs
Species	Collection	matK	BOLD	rpoC1	BOLD	psbA	BOLD	ITS	BOLD
Acacia gummifera Willd.	Aparaicio, Rowe & Silvestre s.n.			HE603096	RDMM-001-rpoC1	HE602486	RDMM-001-trnH-psbA	HE602459	RDMM-001-ITS
Acacia tortilis subsp. raddiana (Savi) Brenan	S.L. Jury 19064			HE603088	RDMM-002-rpoC1	HE602480	RDMM-002-trnH-psbA		-ITS
Ammoides pusilla Breistr.	M. Ait Lafkih & al. 245			HE603090	RDMM-003-rpoC1	HE602482	RDMM-003-trnH-psbA	HE602454	RDMM-003-ITS
Anacyclus clavatus (Desf.) Pers.	J.M. Montserrat.2043/94			EU531594	RDMM-004-rpoC1		-trnH-psbA	HE602384	RDMM-004-ITS
Anacyclus homogamus (Maire) Humphries	S.L. Jury & R. Shkwa 20904			EU531595	RDMM-005-rpoC1	EU531693	RDMM-005-trnH-psbA	HE602385	RDMM-005-ITS
Anacyclus pyrethrum L.	S.L. Jury 17869			EU531592	RDMM-006-rpoC1	EU531691	RDMM-006-trnH-psbA	HE602382	RDMM-006-ITS
Anacyclus radiatus Loisel.	S.L. Jury 18550			EU531593	RDMM-007-rpoC1	EU531692	RDMM-007-trnH-psbA	HE602383	RDMM-007-ITS
Anethum foeniculoides Maire & Wilczek	S.L. Jury & T.M. Upson 20571			HE603091	RDMM-008-rpoC1	HE602483	RDMM-008-trnH-psbA	HE602455	RDMM-008-ITS
Aristolochia baetica L.	J.M. Montserrat & B. Valdés 2002	EU531669	RDMM-009-matK	EU531588	RDMM-009-rpoC1	HE659552	RDMM-009-trnH-psbA		-ITS
Aristolochia fontanesii Boiss. & Reut.	Davis 51947	EU531668	RDMM-010-matK	EU531587	RDMM-010-rpoC1	HE659551	RDMM-010-trnH-psbA		-ITS
Aristolochia paucinervis Pomel	M. Ait Lafkih & al. 242	EU531670	RDMM-011-matK	EU531589	RDMM-011-rpoC1	HE659553	RDMM-011-trnH-psbA		-ITS
Aristolochia pistolochia L.	S.L. Jury 16506	EU531671	RDMM-012-matK	EU531590	RDMM-012-rpoC1	HE659554	RDMM-012-trnH-psbA		-ITS
Armeria atlantica Pomel	S.L. Jury 18964			HE659534	RDMM-013-rpoC1	EU531718	RDMM-013-trnH-psbA	HE602421	RDMM-013-ITS
Armeria choulettiana Pomel	S.L. Jury & R. Shkwa 20912			HE659535	RDMM-014-rpoC1	HE659572	RDMM-014-trnH-psbA	HE602422	RDMM-014-ITS
Armeria simplex Pomel	E. Bayón, C. Oberprieler, R. Vogt s.n.				-rpoC1		-trnH-psbA	HE602461	RDMM-015-ITS
Arundo donax L.	S.L. Jury 17806				-rpoC1	EU531719	RDMM-016-trnH-psbA	HE602423	RDMM-016-ITS
Arundo plinii Turra	Husain 158				-rpoC1	EU531720	RDMM-017-trnH-psbA	HE602424	RDMM-017-ITS
Asparagus acutifolius L.	OPTIMA ITER V. 1250				-rpoC1	HE659566	RDMM-018-trnH-psbA		-ITS
Asparagus albus L.	S.L. Jury 12557			HE659530	RDMM-019-rpoC1	EU531712	RDMM-019-trnH-psbA		-ITS
Asparagus altissimus Munby	S.L. Jury & T.M. Upson 20506	EU531679	RDMM-020-matK	EU531623	RDMM-020-rpoC1		-trnH-psbA	HE602411	RDMM-020-ITS
Asparagus aphyllus L.	OPTIMA ITER V 14			HE659529	RDMM-021-rpoC1	HE659565	RDMM-021-trnH-psbA	HE602412	RDMM-021-ITS
Asphodelus macrocarpus ssp. rubescens Z. Díaz & Valdés	M.A. Mateos & J.M. Montserrat 5869/2				-rpoC1		-trnH-psbA		-ITS
Astragalus armatus Willd.	A. Romo R-8883/5			EU531616	RDMM-023-rpoC1	HE659563	RDMM-023-trnH-psbA	HE602405	RDMM-023-ITS
Bryonia dioica Jacq.	S.L. Jury & T.M. Upson 20437			HE659527	RDMM-024-rpoC1	EU531705	RDMM-024-trnH-psbA	HE602401	RDMM-024-ITS
Bunium alpinum ssp. atlanticum Maire	OPTIMA ITER V 1064			HE603083	RDMM-025-rpoC1	HE602474	RDMM-025-trnH-psbA	HE602447	RDMM-025-ITS
Bunium bulbocastanum L.	J.M. Montserrat & B. Valdés s.n.			HE603101	RDMM-026-rpoC1	HE602489	RDMM-026-trnH-psbA	HE602464	RDMM-026-ITS
Bunium incrassatum (Boiss.) Amo	Davis 52337			HE603100	RDMM-027-rpoC1	HE602488	RDMM-027-trnH-psbA	HE602463	RDMM-027-ITS
Bunium pachypodum P.W. Ball	M.A. Mateos & J.M. Montserrat 5835/3			HE603099	RDMM-028-rpoC1	HE602487	RDMM-028-trnH-psbA	HE602462	RDMM-028-ITS
Carlina brachylepis (Batt.) Meusel & Kästner	A.J.K. Griffiths 18069	EU531677	RDMM-029-matK	EU531608	RDMM-029-rpoC1	EU531703	RDMM-029-trnH-psbA	HE602398	RDMM-029-ITS
Carlina gummifera (L.) Less.	S.L. Jury 12348			EU531591	RDMM-030-rpoC1	HE659555	RDMM-030-trnH-psbA	HE602381	RDMM-030-ITS
Carlina involucrata Poir.	P. Kennedy s.n.			HE603097	RDMM-031-rpoC1
Carlina lanata L.	S.L. Jury 15064			HE603081	RDMM-032-rpoC1	HE602472	RDMM-032-trnH-psbA	HE602446	RDMM-032-ITS
Carlina macrophylla (Desf.) DC.	S.L. Jury 11909	EU531678	RDMM-033-matK	EU531609	RDMM-033-rpoC1	EU531704	RDMM-033-trnH-psbA	HE602399	RDMM-033-ITS
Carthamus pinnatus Desf.	A. Kool 1018 (UPS)			HE603107	RDMM-034-rpoC1	HE602494	RDMM-034-trnH-psbA	HE602470	RDMM-034-ITS
Catananche arenaria L.	S.L. Jury & T.M. Upson 20689	EU531674	RDMM-035-matK	EU531598	RDMM-035-rpoC1	EU531695	RDMM-035-trnH-psbA	HE602388	RDMM-035-ITS
Catananche caerulea L.	S.L. Jury 11396	EU531675	RDMM-036-matK	HE659524	RDMM-036-rpoC1	EU531696	RDMM-036-trnH-psbA	HE602389	RDMM-036-ITS
Catananche caespitosa Desf.	S.L. Jury 18111	EU531672	RDMM-037-matK	EU531596	RDMM-037-rpoC1	HE659556	RDMM-037-trnH-psbA	HE602386	RDMM-037-ITS
Catananche lutea L.	R. Vogt 12348	EU531673	RDMM-038-matK	EU531597	RDMM-038-rpoC1	EU531694	RDMM-038-trnH-psbA	HE602387	RDMM-038-ITS
Catananche montana Coss. & Durieu	M.A. Mateos 7039/95	EU531676	RDMM-039-matK	HE659525	RDMM-039-rpoC1	HE659557	RDMM-039-trnH-psbA
Ceratolimon feei (Girard) M.B.Crespo & Lledó	S.L. Jury 19168	EU531681	RDMM-040-matK	EU531637	RDMM-040-rpoC1	EU531717	RDMM-040-trnH-psbA		RDMM-040-ITS
Corrigiola litoralis subsp. litoralis L.	S.L. Jury 18530			HE603087	RDMM-041-rpoC1	HE602479	RDMM-041-trnH-psbA	HE602452	RDMM-041-ITS
Corrigiola litoralis subsp. telephiifolia Pourr.	S.L. Jury 19483			HE603089	RDMM-042-rpoC1	HE602481	RDMM-042-trnH-psbA	HE602453	RDMM-042-ITS
Cynara baetica (Spreng.) Pau	S.L. Jury 11233			EU531601	RDMM-043-rpoC1	EU531698	RDMM-043-trnH-psbA	HE602391	RDMM-043-ITS
Cynara humilis L.	S.L. Jury 19316			EU531602	RDMM-044-rpoC1	EU531699	RDMM-044-trnH-psbA	HE602392	RDMM-044-ITS
Cynodon dactylon (L.) Pers.	M.A. Mateos, A. Ortega & F.J. Pina 7291			HE659536	RDMM-045-rpoC1	EU531721	RDMM-045-trnH-psbA	HE602425	RDMM-045-ITS
Cyperus longus L.	S.L. Jury 11493			EU531611	RDMM-046-rpoC1
Cyperus rotundus L.	S.L. Jury 12712			EU531612	RDMM-047-rpoC1
Daucus aureus Desf.	Reading Univ./B. M. Exped. 1076			EU531584	RDMM-048-rpoC1	EU531688	RDMM-048-trnH-psbA	HE602378	RDMM-048-ITS
Daucus carota L.	Jury, S.L. 17848			EU531582	RDMM-049-rpoC1	EU531686	RDMM-049-trnH-psbA	HE602376	RDMM-049-ITS
Daucus crinitus Desf.	M. Ait Lafkih & al. 70			EU531580	RDMM-050-rpoC1	EU531684	RDMM-050-trnH-psbA	HE602443	RDMM-050-ITS
Daucus durieua Lange	M.J. Díez 3482/94			EU531583	RDMM-051-rpoC1	EU531687	RDMM-051-trnH-psbA	HE602377	RDMM-051-ITS
Daucus muricatus (L.) L.	S.L. Jury 16748			EU531585	RDMM-052-rpoC1	EU531689	RDMM-052-trnH-psbA	HE602379	RDMM-052-ITS
Daucus setifolius Desf.	S.L. Jury 17514			EU531581	RDMM-053-rpoC1	EU531685	RDMM-053-trnH-psbA	HE602375	RDMM-053-ITS
Dioscorea communis (L.) Caddick & Willkin.	C. Harrouni, S.L. Jury & T.M. Upson 20616			HE603093	RDMM-054-rpoC1
Drimia fugax (Moris) Stearn				EU531659	RDMM-055-rpoC1
Drimia maritima (L.) Stearn	S.L. Jury 12554			EU531628	RDMM-056-rpoC1
Drimia maura (Maire) J.C.Manning & Goldblatt	S.L. Jury 9030			EU531630	RDMM-057-rpoC1	HE659568	RDMM-057-trnH-psbA	HE602414	RDMM-057-ITS
Drimia undata Stearn	S.L. Jury 13275			EU531629	RDMM-058-rpoC1	HE659567	RDMM-058-trnH-psbA	HE602413	RDMM-058-ITS
Echinops fontqueri Pau	J. Lambinon & G. van den Sande 94/Ma/454			HE603098	RDMM-059-rpoC1
Echinops spinosissimus Turra	S.L. Jury 18328			EU531606	RDMM-060-rpoC1	HE659559	RDMM-060-trnH-psbA	HE602460	RDMM-060-ITS
Elaeoselinum meoides W.D.J.Koch ex DC.	S.L. Jury & T.M. Upson 20572			HE603092	RDMM-061-rpoC1	HE602484	RDMM-061-trnH-psbA	HE602456	RDMM-061-ITS
Elymus repens (L.) Gould	S.L. Jury 17625					EU531722	RDMM-062-trnH-psbA	HE602426	RDMM-062-ITS
Erophaca baetica subsp. baetica (L.) Boiss.	S.L. Jury & R. Shkwa 20966			EU531615	RDMM-063-rpoC1			HE602404	RDMM-063-ITS
Eryngium campestre L.	S.L. Jury 17523			HE603086	RDMM-064-rpoC1	HE602478	RDMM-064-trnH-psbA	HE602451	RDMM-064-ITS
Eryngium ilicifolium Lam.	M.A. Mateos & B. Valdés 641/93			HE603103	RDMM-065-rpoC1			HE602466	RDMM-065-ITS
Eryngium tricuspidatum L.	S.L. Jury & R. Shkwa 20881			HE603094	RDMM-066-rpoC1	HE602485	RDMM-066-trnH-psbA	HE602457	RDMM-066-ITS
Eryngium triquetum Vahl	J.A. Mejías & S. Silvestre 308			HE603095	RDMM-067-rpoC1			HE602458	RDMM-067-ITS
Ferula communis L.	S.L. Jury 16346			HE603085	RDMM-068-rpoC1	HE602477	RDMM-068-trnH-psbA	HE602450	RDMM-068-ITS
Foeniculum vulgare Miller	S.L. Jury 17822	EU531667	RDMM-069-matK	EU531579	RDMM-069-rpoC1	HE659550	RDMM-069-trnH-psbA	HE602374	RDMM-069-ITS
Fraxinus angustifolia Vahl	S.L. Jury 15547			EU531631	RDMM-070-rpoC1	HE659569	RDMM-070-trnH-psbA	HE602415	RDMM-070-ITS
Glycyrrhiza foetida L.	S.L. Jury 14940			EU531614	RDMM-071-rpoC1	EU531706	RDMM-071-trnH-psbA	HE602403	RDMM-071-ITS
Glycyrrhiza glabra L.	J. Pedrol 4493			EU531613	RDMM-072-rpoC1	HE659562	RDMM-072-trnH-psbA	HE602402	RDMM-072-ITS
Haplophyllum broussonetianum Coss.	S.L. Jury 14466			EU531658	RDMM-073-rpoC1	HE659547	RDMM-073-trnH-psbA	HE602442	RDMM-073-ITS
Inula montana L.	R.K. Brummitt 18721			EU531607	RDMM-074-rpoC1	HE659560	RDMM-074-trnH-psbA	HE602397	RDMM-074-ITS
Juglans regia L.	M.A. Mateos, 7147/95			EU531621	RDMM-075-rpoC1	HE659564	RDMM-075-trnH-psbA	HE602409	RDMM-075-ITS
Juncus fontanesii Gay	S.L. Jury 18967			EU531622	RDMM-076-rpoC1			HE602410	RDMM-076-ITS
Kundmannia sicula (L.) DC.	J.M. Montserrat 3604/5			HE603102	RDMM-077-rpoC1	HE602490	RDMM-077-trnH-psbA	HE602465	RDMM-077-ITS
Launaea arborescens (Batt.) Murb.	S.L. Jury 12745			EU531600	RDMM-078-rpoC1	HE659558	RDMM-078-trnH-psbA
Limoniastrum guyonianum Durieu ex Boiss.	J. Lambinon 99/Tu/114			HE659532	RDMM-079-rpoC1	HE659570	RDMM-079-trnH-psbA	HE602418	RDMM-079-ITS
Limoniastrum monopetalum (L.)Boiss.	M.A. Mateos 4825/95			HE659533	RDMM-080-rpoC1	HE659571	RDMM-080-trnH-psbA	HE602419	RDMM-080-ITS
Magydaris panacifolia Lange	H.J.M. Bowen 8412			HE603084	RDMM-081-rpoC1	HE602475	RDMM-081-trnH-psbA	HE602448	RDMM-081-ITS
Mandragora officinarum L.	S.L. Jury 12238					HE659544	RDMM-082-trnH-psbA
Nerium oleander L.	M.A. Mateos 7113			EU531586	RDMM-083-rpoC1	EU531690	RDMM-083-trnH-psbA	HE602380	RDMM-083-ITS
Ononis natrix L.	S.L. Jury & T.M. Upson 20696			EU531617	RDMM-084-rpoC1	EU531707	RDMM-084-trnH-psbA	HE602406	RDMM-084-ITS
Ornithogalum narbonense L.	S.L. Jury 19343
Peganum harmala L.	OPTIMA ITER V 124			EU531656	RDMM-086-rpoC1
Pinus halepensis Mill.	A.J. Carus, M.A. Mateos & F.J. Pina 5266			HE659531	RDMM-087-rpoC1	EU531714	RDMM-087-trnH-psbA
Pinus nigra W.Arnold	S.L. Jury 12487					EU531715	RDMM-088-trnH-psbA	HE602416	RDMM-088-ITS
Plumbago europaea L.	OPTIMA ITER V 1026	EU531680	RDMM-089-matK	EU531635	RDMM-089-rpoC1	EU531716	RDMM-089-trnH-psbA	HE602417	RDMM-089-ITS
Populus alba L.	Ait Lafkih, M. 713			EU531647	RDMM-090-rpoC1	HE659540	RDMM-090-trnH-psbA	HE602432	RDMM-090-ITS
Populus euphratica Olver	S.L. Jury 17803			EU531648	RDMM-091-rpoC1			HE602434	RDMM-091-ITS
Populus nigra L.	S.L. Jury 18124			EU531662	RDMM-092-rpoC1			HE602433	RDMM-092-ITS
Pulicaria mauritanica Coss.	S.L. Jury & T.M. Upson 20667			EU531604	RDMM-093-rpoC1	EU531702	RDMM-093-trnH-psbA	HE602395	RDMM-093-ITS
Pulicaria odora (L.) Rchb.	M. Ait Lafkih & al. 110			HE659526	RDMM-094-rpoC1	EU531700	RDMM-094-trnH-psbA	HE602393	RDMM-094-ITS
Pulicaria paludosa Link	S.L. Jury 17773			EU531603	RDMM-095-rpoC1	EU531701	RDMM-095-trnH-psbA	HE602394	RDMM-095-ITS
Pulicaria undulata (L.) C.A.Mey.	S.L. Jury 19074			EU531605	RDMM-096-rpoC1			HE602396	RDMM-096-ITS
Quercus rotundifolia Lam.	A. Achhal, F. Bombardó & Romo 6761/4							HE602467	RDMM-097-ITS
Retama monosperma (L.) Boiss.	S.L. Jury & T.M. Upson 20671			EU531618	RDMM-098-rpoC1	EU531708	RDMM-098-trnH-psbA	HE602407	RDMM-098-ITS
Retama raetam (Forssk.) Webb & Berth.	S.L.Jury 15876			EU531619	RDMM-099-rpoC1	EU531709	RDMM-099-trnH-psbA
Rhaponticum acaule DC.	S.L. Jury 15826					HE602476	RDMM-100-trnH-psbA	HE602449	RDMM-100-ITS
Rubia peregrina L.	S.L. Jury 14983			EU531644	RDMM-101-rpoC1			HE602427	RDMM-101-ITS
Rubia tinctorum L.	S.L. Jury 19809	EU531682	RDMM-102-matK			EU531723	RDMM-102-trnH-psbA	HE602444	RDMM-102-ITS
Ruta angustifolia Pers.	S.L. Jury 17639			HE659538	RDMM-103-rpoC1	HE659575	RDMM-103-trnH-psbA	HE602430	RDMM-103-ITS
Ruta angustifolia Pers.	S.L. Jury & R. Shkwa 20963			EU531646	RDMM-104-rpoC1	HE659539	RDMM-104-trnH-psbA	HE602431	RDMM-104-ITS
Ruta chalepensis L.	Davis 49757			EU531645	RDMM-105-rpoC1	HE659574	RDMM-105-trnH-psbA	HE602429	RDMM-105-ITS
Ruta montana	S.L. Jury 17505			HE659537	RDMM-106-rpoC1	HE659573	RDMM-106-trnH-psbA	HE602428	RDMM-106-ITS
Saponaria glutinosa M.Bieb.	S.L. Jury 17900			EU531610	RDMM-107-rpoC1	HE659561	RDMM-107-trnH-psbA	HE602400	RDMM-107-ITS
Scolymus hispanicus L.	S.L. Jury 11671			HE603080	RDMM-108-rpoC1	HE602471	RDMM-108-trnH-psbA	HE602445	RDMM-108-ITS
Scorzonera caespitosa Pomel.	M. Ait Lafkih & al. 26			EU531599	RDMM-109-rpoC1	EU531697	RDMM-109-trnH-psbA	HE602390	RDMM-109-ITS
Sesamum indicum L.	R.M. Nesbitt 1939			EU531633	RDMM-110-rpoC1	EU531713	RDMM-110-trnH-psbA
Silene filipetala Litard. & Maire	Reading Univ./BM. Exped. 547			HE603106	RDMM-111-rpoC1	HE602493	RDMM-111-trnH-psbA	HE602469	RDMM-111-ITS
Silene portensis L.	M.A. Mateos & J.M. Montserrat 5651/4			HE603105	RDMM-112-rpoC1	HE602492	RDMM-112-trnH-psbA
Silene vulgaris L.	M.A. Mateos, E. Ramos & J. Villarreal 5726/95			HE603104	RDMM-113-rpoC1	HE602491	RDMM-113-trnH-psbA	HE602468	RDMM-113-ITS
Smilax aspera L.	S.L. Jury 15315			EU531650	RDMM-114-rpoC1	HE659543	RDMM-114-trnH-psbA
Tamarix africana Poir.	S.L. Jury 16673			EU531652	RDMM-115-rpoC1			HE602438	RDMM-115-ITS
Tamarix amplexicaulis Ehrenb.	S.L. Jury 19081			EU531655	RDMM-116-rpoC1	EU531725	RDMM-116-trnH-psbA	HE602440	RDMM-116-ITS
Tamarix aphylla	S.L. Jury 19079			HE659523	RDMM-117-rpoC1	HE659545	RDMM-117-trnH-psbA	HE602437	RDMM-117-ITS
Tamarix canariensis Willd.	OPTIMA ITER V 1765			EU531654	RDMM-118-rpoC1	EU531724	RDMM-118-trnH-psbA
Tamarix gallica L.	M.A. Mateos 4301/94			EU531653	RDMM-119-rpoC1	HE659546	RDMM-119-trnH-psbA	HE602439	RDMM-119-ITS
Tetraena fontanesii (Webb & Berthel.) Beier & Thulin	S.L Jury & T.M Upson 20493			EU531657	RDMM-120-rpoC1			HE602441	RDMM-120-ITS
Thapsia garganica L.	P. Kennedy s.n.			HE603079	RDMM-121-rpoC1
Thapsia platycarpa Pomel	S.L. Jury 15837	EU531666	RDMM-122-matK	EU531578	RDMM-122-rpoC1	HE659549	RDMM-122-trnH-psbA	HE602373	RDMM-122-ITS
Thapsia transtagana Brot.	S.L. Jury 16325	EU531665	RDMM-123-matK	EU531577	RDMM-123-rpoC1	HE659548	RDMM-123-trnH-psbA	HE602372	RDMM-123-ITS
Thapsia villosa L.	J. Lambinon 94/Ma/350	EU531664	RDMM-124-matK	EU531576	RDMM-124-rpoC1	EU531683	RDMM-124-trnH-psbA	HE602371	RDMM-124-ITS
Trigonella foenum-graecum L.	S.L. Jury 13715			EU531620	RDMM-125-rpoC1	EU531710	RDMM-125-trnH-psbA
Trigonella gladiata M.Bieb.	OPTIMA ITER V 459			HE659528	RDMM-126-rpoC1	EU531711	RDMM-126-trnH-psbA	HE602408	RDMM-126-ITS
Verbascum dentifolium Delile	M. Ait Lafkih & al. 104			EU531649	RDMM-127-rpoC1	HE659542	RDMM-127-trnH-psbA	HE602436	RDMM-127-ITS
Verbascum sinuatum L.	OPTIMA ITER V. 1796			HE659522	RDMM-128-rpoC1	HE659541	RDMM-128-trnH-psbA	HE602435	RDMM-128-ITS
Withania frutescens (L.) Pauquy	A. Kool 50 (UPS)			EU531660	RDMM-129-rpoC1
Ziziphus lotus Lam.	S.L. Jury 15149			HE603082	RDMM-130-rpoC1	HE602473	RDMM-130-trnH-psbA
Unless indicated, all material is stored at RNG. Herbarium abbreviations are according to Holmgren et al, 1990.
